# Supplementary material for: Exploiting the Features of Short Peptides to Recognize Specific Cell Surface Markers
Source: Int J Mol Sci. 2023 Oct 26;24(21):15610. doi: 10.3390/ijms242115610 (PMC10650159; doi:10.3390/ijms242115610)
Supplement: Supplementary file 1 [file ijms-24-15610-s001.zip]

Archive with 1 entries (1 files):
- ijms-2661876-supplementary.pdf
